# Supplementary material for: FBXO3 stabilizes USP4 and Twist1 to promote PI3K-mediated breast cancer metastasis
Source: PLoS Biol. 2023 Dec 22;21(12):e3002446. doi: 10.1371/journal.pbio.3002446 (PMC10745200; doi:10.1371/journal.pbio.3002446)
Supplement: S1 Data — (XLSX) [file pbio.3002446.s001.XLSX]

## Sheet: Figure1
Figure 1C	MCF-10A												MDA-MB-231												MDA-MB-468												SKBR3												Hs578T
	Vec						HA-FBXO3						Vec						HA-FBXO3						Vec						HA-FBXO3						Vec						HA-FBXO3						Vec
	1.00781	1.05469	1.14844	1.10156	0.796875	0.890625	5.76562	6.58594	6.60938	8.20312	7.66406	7.3125	1.0403	0.961575	0.944705	1.05717	0.950328	1.04592	2.44611	2.806	2.59794	2.96907	2.68229	2.53608	1.01092	1.21685	1.20749	0.879875	0.795632	0.889236	3.97816	4.0156	3.8752	4.08112	3.80967	4.5117	0.5625	1.40625	0.9375	1.40625	0.75	0.9375	12.4688	12.8438	13.3125	13.6875	13.875	12.2812	1.22359
Figure 1F	MDA-MB-231																		Hs578T
	shCtrl						shFBXO3#1						shFBXO3#2						shCtrl						shFBXO3#1						shFBXO3#2
	0.967509	1.16246	1.05415	0.924188	0.931408	0.960289	0.093863	0.086643	0.115524	0.093863	0.0866426	0.0649819	0.064982	0.093863	0.093863	0.115524	0.072202	0.086643	1.03272	0.947368	1.09673	0.964438	1.02845	0.930299	0.102418	0.106686	0.13229	0.170697	0.11522	0.093883	0.157895	0.089616	0.089616	0.14936	0.072546	0.140825
Figure 1I	MCF-10A																		MDA-MB-231
	Vec						HA-FBXO3						HA-FBXO3-ΔF						Vec						HA-FBXO3						HA-FBXO3-ΔF
	0.469945	0.42623	1.23497	1.26776	1.2459	1.35519	5.23497	5.03825	5.14754	5.80328	5.70492	4.71038	3.10383	3.06011	2.95082	3.02732	2.96175	3.38798	0.995781	0.991561	0.949367	0.936709	1.06329	1.06329	2.14346	2.11392	2.13502	2.07595	2.46835	2.26582	1.66667	1.68776	1.69198	1.83966	1.75527	1.79747
[truncated: 11 more columns]

## Sheet: Figure2
Figure 2D	MDA-MB-231
	Vec						HA-FBXO3						shTwist1						HA-FBXO3+shTwist1
	0.947529	0.712175	1.05451	1.24707	1.027	1.01172	2.33826	2.46969	2.86398	2.67448	2.81508	2.78146	0.064187	0.103923	0.094753	0.070301	0.094753	0.100866	0.186449	0.201732	0.140601	0.119205	0.131431	0.131431
Figure 2G	MDA-MB-231
	Vec					HA-FBXO3+shGFP					HA-FBXO3+shTwist1
	0	0	0	0	0	3	6	8	1	1	0	0	0	0	2
Figure 2I	Twist1	FBXO3
	0.018598	0.054914
	0.003613	0.007149
	0.004395	0.002901
	0.028567	0.045323
	0.020671	0.029866
	0.035945	0.070556
	0.005637	0.017409
	0.015999	0.029199
	0.015763	0.043743
	0.019635	0.015873
	0.035476	0.052353
	0.056276	0.057875
	0.015912	0.022937
	0.034972	0.066291
	0.018747	0.050802
	0.021165	0.048361
	0.035135	0.050217
	0.051685	0.121004
	0.040864	0.024819
	0.014205	0.004185
	0.037838	0.055667
	0.003372	0.00416
	0.031253	0.042782
	0.025472	0.014203
	0.034152	0.048157
	0.062234	0.060971
	0.011007	0.054135
	0.013328	0.040659
	0.065513	0.093029
	0.00545	0.000799

## Sheet: Figure3
Figure 3B	Time (h)	Vector	HA-FBXO3
	0	100	100
	1	132.868	101.71
	2	88.4853	106.773
	3	38.9752	88.7255
	4	31.1023	102.221
Figure 3D	Time (h)	shCtrl	shFBXO3
	0	100	100
	0.5	85.9895	29.8659
	1	77.6992	19.5018
	2	63.9665	16.4086
	3	49.9448	5.58291
Figure 3L left panel	Vector						HA-FBXO3						shUSP4						HA-FBXO3+shUSP4
	0.808989	1.02472	1.02472	1.04494	1.05843	1.0382	2.50112	2.63596	2.34607	2.62247	2.68989	2.60899	0.188764	0.114607	0.094382	0.08764	0.08764	0.094382	1.67191	1.34831	1.64494	1.48315	1.65169	1.60449
Figure 3L right panel	Vector						HA-FBXO3-ΔF						shUSP4						HA-FBXO3-ΔF+shUSP4
	1.00439	0.996865	0.891536	0.974295	0.989342	1.14357	2.20063	2.34357	2.00878	2.14796	2.51285	1.98621	0.022571	0.026332	0.026332	0.022571	0.011285	0.018809	1.29781	1.20752	1.16238	1.06834	1.2489	1.13605
Figure 3N	FBXO3	USP4
	0.131041	0.08378
	0.097932	0.096357
	0.124022	0.116771
	0.08042	0.136656
	0.107465	0.122566
	0.12658	0.110404
	0.102012	0.107056
	0.130529	0.142937
	0.104865	0.109465
	0.072848	0.084666
	0.089591	0.077886
	0.049028	0.083328
	0.08935	0.10049
	0.087704	0.078195
	0.0213	0.062956
	0.058114	0.110251
	0.041259	0.064685
	0.104295	0.084792
	0.02903	0.087568
	0.115906	0.126477
Figure 3O	Twist1	USP4
	0.107198	0.08378
	0.099229	0.096357
	0.108414	0.116771
	0.133725	0.136656
	0.132958	0.122566
	0.101877	0.110404
	0.110907	0.107056
	0.14378	0.142937
	0.102011	0.109465
	0.092364	0.084666
	0.074614	0.077886
	0.070429	0.083328
	0.105692	0.10049
	0.088274	0.078195
	0.056859	0.062956
	0.113134	0.110251
	0.065102	0.064685
	0.100143	0.084792
	0.093489	0.087568
	0.139235	0.126477

## Sheet: Figure5
Figure 5E downward panel	Time (h)	Vector	p110αH1047R
	0	100	100
	0.5	79.983	102.672
	1	48.8325	86.4504
	2	64.5764	76.9519
	3	41.5069	79.971
Figure 5I		Vector			p110H1047R
	HA-FBXO3-WT	1	1	1	1.93638	3.33088	3.03979
	HA-FBXO3-S26A	1	1	1	2.93086	2.27284	2.81216
	HA-FBXO3-T82A	1	1	1	1.03549	1.2218	0.959916
	HA-FBXO3-S166A	1	1	1	3.39066	3.36296	3.04132
	HA-FBXO3-S356A	1	1	1	2.51139	1.64339	2.337
	HA-FBXO3-Y233A	1	1	1	2.66614	1.69347	2.17581
Figure 5K	Time (h)	HA-FBXO3-WT+Vector	HA-FBXO3-WT+p110αH1047R	HA-FBXO3-T82A+Vector	HA-FBXO3-T82A+p110αH1047R
	0	100	100	100	100
	1	63.0919	91.0561	113.436	113.968
	2	44.7675	66.5083	55.5285	52.6972
	3	33.9349	73.6869	25.3115	26.2816
	4	21.6676	59.4869	15.2754	22.7247

## Sheet: Figure6
Figure 6B	shGFP						shFBXO3						p110αH1047R+shGFP						p110αH1047R+shFBXO3
	0.921162	0.846473	1.07054	1.17012	0.970954	1.02075	0.423237	0.423237	0.348548	0.697095	0.522822	0.572614	16.0332	14.7137	15.0124	12.4481	18.6971	17.8008	3.93361	4.92946	3.73444	4.0332	4.95436	3.93361
Figure 6D	Vec					p110αH1047R+shGFP					p110αH1047R+shFBXO3
	0	0	0	0	0	1	1	1	1	0	0	0	0	0	0
Figure 6G	MCF-10A
	shGFP						shUSP4						p110αH1047R+shGFP						p110αH1047R+shUSP4
	1.63743	0.842105	1.19298	0.77193	0.783626	0.77193	0.140351	0.035088	0.093567	0.093567	0.023392	0.105263	12.1637	14.3977	10.9708	10.3041	12.421	12.538	1.38012	1.63743	1.47368	1.52047	1.82456	1.50877
Figure 6H	MDA-MB-231
	shGFP						shUSP4						p110αH1047R+shGFP						p110αH1047R+shUSP4
	0.973123	1.19833	0.975904	0.953661	0.942539	0.956441	0.008341	0.005561	0.005561	0.011121	0.008341	0.008341	2.82762	2.81372	2.89991	2.90269	2.71084	2.71918	1.06488	0.959222	1.2595	1.27896	1.20667	1.22057
Figure 6I	Kaplan-Meier plots of overall survival (OS)
	The analyses were performed and data were updated on July 10, 2023
	The plots below were orignial plots from Kaplan-Meier Plotter Database
Figure 6J	Kaplan-Meier plots of recurrence-free survival (RFS)
	The analyses were performed and data were updated on July 10, 2023
	The plots below were orignial plots from Kaplan-Meier Plotter Database
Figure 6K	Kaplan-Meier plots of recurrence-free survival (RFS)
	The analyses were performed and data were updated on June 29, 2023
	The plots below were orignial plots from Kaplan-Meier Plotter Database

## Sheet: Figure S2
Figure S2A	shCtrl	shFBXO3#1	shFBXO3#2
	0.788218	1.46071	1.2283
	1.11471	0.82169	1.15402
	1.13813	0.816014	1.02574
	1.11471	0.95705	1.00463
	0.97716	1.13027	0.89296
	0.918064	1.11471	0.838956
	0.986706	1.1775	1.16937
	0.948346	0.949822	1.2275
	1.06867	1.01096	1.18569
Figure 2C	Time (h)	Vector	HA-FBXO3
	0	100	100
	1	81.0351	104.033
	2	42.9934	124.386
	3	20.072	111.312
	4	14.5584	88.9976

## Sheet: Figure S3
Figure S3A	Vector									HA-FBXO3
	1.09508	0.853246	1.05047	0.925112	1.03362	1.02648	1.16557	0.80722	1.04321	0.768988	1.03601	0.90817	1.45166	1.27253	1.44163	1.1027	1.33889	0.914487
Figure S3B	shCtrl	shFBXO3#1	shFBXO3#2
	0.881811	0.920766	0.827527
	1.11192	1.09104	0.939029
	1.01988	1.07543	0.821708
	1.02781	1.10991	1.22718
	1.06062	0.814874	1.0341
	0.917331	1.12511	1.08328
	1.01944	1.19819	1.06396
	0.836755	1.03991	1.13297
	1.17231	0.813117	1.07881
Figure 3D	Time (h)	Vector	HA-FBXO3
	0	100	100
	4	75.1825	103.361
	8	50.9554	108.475
	12	39.881	90.7407
	24	33.9623	61.6279

## Sheet: Figure S4
Figure S4A downward panel	MCF-10A	MDA-MB-231	MDA-MB-468	SKBR3	Hs578T	MDA-MB-453
	1.28372	23.2744	0.725581	0.55814	15.4605	12.0837
	1.00465	23.6651	0.893023	0.418605	16.7721	12.6977
	0.865116	23.7488	1.08837	0.781395	19.3674	11.3023
	0.948837	24.5302	1.03256	0.809302	15.7395	10.3814
	1.11628	26.4558	1.06047	0.697674	14.8744	10.2698
	0.781395	24.893	1.03256	0.613953	16.6326	12.6977
Figure S4C downward panel	Vector	p110αWT	p110αE542K	p110αE545K	p110αH1047R
	1.01987	1.65563	2.83444	4.60927	6.98013
	0.860927	1.98676	2.84768	4.62252	8.50331
	0.913907	1.56291	2.51656	4.51656	6.59603
	0.860927	2.25166	3.88079	4.35762	6.50331
	1.11258	1.77483	4.42384	4.01325	6.09272
	1.23179	2.03973	3.50993	3.85431	6.62252
Figure S4E downward panel	Time (h)	Vector	p110αH1047R
	0	100	100
	0.5	40.855	119.478
	1	35.7946	79.6632
	2	28.3699	68.4247
	3	18.2366	80.6492
